# Supplementary material for: Time-Resolved Fluorescence Spectroscopy of Molecularly Imprinted Nanoprobes as an Ultralow Detection Nanosensing Tool for Protein Contaminants
Source: Biosensors (Basel). 2023 Jul 19;13(7):745. doi: 10.3390/bios13070745 (PMC10377162; doi:10.3390/bios13070745)
Supplement: Supplementary file 1 [file biosensors-13-00745-s001.zip]

Archive with 1 entries (1 files):
- biosensors-2456871-supplementary.pdf
